# Supplementary material for: Overexpression of DWF1 Enhances Low-Nitrogen Stress Tolerance in Potato Plants
Source: Int J Mol Sci. 2025 May 4;26(9):4374. doi: 10.3390/ijms26094374 (PMC12072422; doi:10.3390/ijms26094374)
Supplement: Supplementary file 1 [file ijms-26-04374-s001.zip]

Archive with 1 entries (1 files):
- ijms-3546019-supplementary.xlsx
