# Supplementary material for: Overexpression of DWF1 Enhances Low-Nitrogen Stress Tolerance in Potato Plants
Source: Int J Mol Sci. 2025 May 4;26(9):4374. doi: 10.3390/ijms26094374 (PMC12072422; doi:10.3390/ijms26094374)
Supplement: Supplementary file 1 [file ijms-26-04374-s001.zip › ijms-3546019-supplementary.xlsx]

## Sheet: Sheet1
Supplementary table S1. All primer sequences involved in this study
Primer	Sequence	Usage
StDWF1-F	ATGACAGATGTTCAGGCTCCCC	gene amplification
StDWF1-R	TCAATCTTCAGGCTCATCAACTTCT	gene amplification
StDWF1-qF	AGTTGGTGGACTTTCTTCTTTC	qRT-PCR
StDWF1-qR	TTCTGCATTCCTCTGTTCAAG	qRT-PCR
StGRP1-F	ATGGCTAAGATTGTTTCAATTCTCCT	gene amplification
StGRP1-R	TTAAGGGCATTTAGGTCCTCCTTCCT	gene amplification
StGRP1-qF	AATGGCAAACACCACCATGC	qRT-PCR
StGRP1-qR	CCAGGTGGAACACACAAACAC	qRT-PCR
StNRT2.1-qF	GCTGGAGTTGCCTCTGTTTC	qRT-PCR
StNRT2.1-qR	AACCTCACAGCAACGTACCC	qRT-PCR
StNR-qF	TGGACATATCTATGATGCCTCACG	qRT-PCR
StNR-qR	AGTTCACCAATCCTAAAGTCCTCCA	qRT-PCR
StNiR-qF	GGCAGATTCGTGGAGTTGTG	qRT-PCR
StNiR-qR	TGGGAGAGCAAATTAGTGTAAGG	qRT-PCR
StAT-qF	GCTTTCCAATGAAACCATTAGAAGG	qRT-PCR
StAT-qR	GCAGAAGGGAAAGTGCCAAG	qRT-PCR
StEF-1α-qF	CTTGTACACCACGCTAAGGAG	internal reference gene
StEF-1α-qR	GTCAATGCAAACCATTCCTTG	internal reference gene
nLUC-StDWF1-F	ATGGCAGATGTTCAGGCTCCC	LUC
nLUC-StDWF1-R	TCAATCTTCAGGCTCATCAACTTC	LUC
nLUC-StGRP1-F	ATGGCTAAGATTGTTTCAATTCTCCTTTTGGC	LUC
nLUC-StGRP1-R	TTAAGGGCATTTAGGTCCTCCTTCCTTGG	LUC
